# Supplementary material for: Associations between interleukin-1 gene polymorphisms and sepsis risk: a meta-analysis
Source: BMC Med Genet. 2014 Jan 16;15:8. doi: 10.1186/1471-2350-15-8 (PMC3901334; doi:10.1186/1471-2350-15-8)
Supplement: Additional file 1: Table S1 — Assessment of study quality. [file 1471-2350-15-8-S1.xls]

## Sheet: Sheet1
Table S1. Assessment of study quality.
Study	Quality indicators from Newcastle–Ottawa scale									Total score
	Selection				Comparability		Exposure/outcome
	1	2	3	4	5a	5b	6	7	8
Zapata-Tarres 2013	1	1	0	1	1	1	1	1	1	8
Johnson-1 2012	1	1	1	1	1	1	1	1	1	9
Johnson-2 2012	1	1	1	1	1	1	1	1	1	9
Wan 2012	1	1	0	1	1	0	1	1	1	7
Shimada 2011	1	1	0	1	1	1	1	1	1	8
Davis 2010	1	1	1	1	0	0	1	1	1	7
Emonts 2010	1	1	1	1	0	0	1	1	1	7
Gu 2010	1	1	0	1	1	1	1	1	1	8
Garcia-Segarra 2007	1	1	0	1	0	1	1	1	1	7
Zhang 2005	1	1	0	1	0	0	1	1	1	6
Watanabe 2005	1	1	0	1	0	0	1	1	1	6
Barber 2004	1	1	0	1	1	1	1	1	1	8
Bessler 2004	1	1	1	1	0	0	1	1	1	7
Balding 2003	1	1	1	1	0	0	1	1	0	6
Treszl 2003	1	1	0	1	0	0	1	1	1	6
Arnalich 2002	1	1	0	1	1	1	1	1	1	8
Ma 2002	1	1	1	1	0	0	1	1	1	7
Fang 1999	1	1	1	1	0	0	1	1	1	7
1 indicates cases independently validated; 2 cases are consecutive or representative of population; 3 community controls; 4 controls have no history of sepsis; 5A study controls for sex and age; 5B study controls for any additional factor(s); 6 ascertainment of exposure by secure record or blinded interview; 7 same method of ascertainment for cases and controls; and 8 same non-response rate for c…
